# Supplementary material for: AUNIP/C1orf135 directs DNA double-strand breaks towards the homologous recombination repair pathway
Source: Nat Commun. 2017 Oct 17;8:985. doi: 10.1038/s41467-017-01151-w (PMC5645412; doi:10.1038/s41467-017-01151-w)
Supplement: Supplementary file 4 — Supplementary Data 1 [file 41467_2017_1151_MOESM4_ESM.xlsx]

## Sheet: Sheet1
Gene Symbol	Peptides
CtIP	54
RAD50	24
PYCR1	24
PYCR2	22
HSPA8	21
FANCD2	19
PRDX1	18
HSPA1A	18
DBT	18
USP9X	17
ANXA2	16
TOPBP1	15
HSPA1L	15
RPS3	14
TRIM72	11
HSPA5	11
TRIM28	10
AUNIP	9
PLK1	9
TRIP13	9
PRKDC	9
ATM	8
BRCA1	7
DDX17	7
MRE11	6
RUVBL2	7
KIF2C	7
ZNF516	7
MSH2	7
EEF1A1	6
CDC20	6
RPS2	6
HSPA9	6
PRDX2	6
SMC2	6
CDK1	6
DDX3Y	6
ACACA	6
YWHAQ	5
CCNB1	5
HSPA2	5
PARP1	5
KDM1A	5
SLC25A4	5
SEH1L	5
BARD1	4
GPX1	5
FANCI	5
USP11	5
UBA52	4
GAPDH	4
HNRNPU	4
HNRNPL	4
RUVBL1	4
CXorf56	4
PCNA	4
WDR11	4
VIM	4
RPL23	4
GPX4	4
EEF2	4
KIF2A	4
RPA1	3
SLC25A5	3
CAMK2D	3
RPS20	3
EEF1G	3
MRPL39	3
VPS16	3
YWHAB	3
TUBA1A	3
FN1	3
RPS14	3
SERBP1	3
KPNA2	3
KLHL15	3
HIST1H4A	3
STUB1	3
NBS1	3
PPP2R1A	3
GTF3C3	3
MSH3	3
RPS4X	3
RPL11	2
HNRNPH1	2
TUBB	2
YWHAE	2
RPS5	2
TUBB2A	2
CKAP4	2
PELO	2
PPP2R2A	2
TUFM	2
PPFIA1	2
NPM1	2
TMPO	2
VARS	2
VPS11	2
SYNCRIP	2
MCM6	2
USP7	2
HSPA4	2
DDB1	2
CRY1	2
HADHA	2
HHIP	2
ENO1	1
CCDC180	1
TOP1	1
RFC4	1
