# Supplementary material for: AUNIP/C1orf135 directs DNA double-strand breaks towards the homologous recombination repair pathway
Source: Nat Commun. 2017 Oct 17;8:985. doi: 10.1038/s41467-017-01151-w (PMC5645412; doi:10.1038/s41467-017-01151-w)
Supplement: Supplementary file 5 — Supplementary Data 2 [file 41467_2017_1151_MOESM5_ESM.xlsx]

## Sheet: Sheet1
Gene Symbol	Peptides
VPS39	57
USP9X	46
CAD	44
VSP11	39
HSPA8	37
PRKDC	32
ACACA	30
CCT2	29
HSPA5	27
TUBB2C	24
PPP2R1A	22
NUP188	22
TCP1	21
RAD50	20
COPA	20
HSPA9	20
DBT	20
CCT8	19
DDB1	19
RUVBL2	18
HSPA1A	18
PPP2R2A	18
MYH10	17
CCT5	16
HSPD1	15
MSH6	15
NUP93	15
HSPH1	14
SMC2	14
EEF2	14
VPS11	13
USP11	13
NUP160	13
AUNIP	13
HSPA1L	12
RUVBL1	12
NUP155	12
NUP205	12
CCT6A	11
TUBA4A	11
ILK-2	11
NUP133	10
HSPA4	10
COPB1	10
PHGDH	10
RPS3	10
SLC25A13	10
SLA25A5	10
DNAJA1	9
HAT1	9
PCNA	9
SF3B3	9
GTF3C1	9
NUP107	8
COPB2	8
COPG	8
SMC4	8
NUP98	8
TUBB	8
CCT3	8
TUFM	8
PRDX1	8
PPP2CA	7
HNRNPM	7
PYCRL	7
SLC25A3	7
PRMT5	7
MRE11	7
TUBB1	6
IKBKAP	6
DNAJA2	6
MAPK1	6
ANXA2P2	6
TRAF7	6
POLR2B	6
RANBP6	6
USP7	6
AHCYL2	6				6
CYFIP1	6
ANAPC1	5
HNRNPF	5
GRWD1	5
PYCR2	5
RBBP7	5
CDK4	5
FXR1	5
TP53	5
VSP16A	5
ZBED4	5
TUBA1C	4
AURKA	4
HNRNPH1	4
PNMA2	4
WDR68	4
PYCR1	4
PPP2R1B	4
SDHA	4
GNB2L	4
ARMCX3	4
VBP1	4
RPS16	4
COPG2	3
BRWD2	3
MYH11	3
KIF5B	3
PLOD3	3
SNRNP200	3
SIRT7	3
BAG5	3
ANAPC7	3
RCN2	3
CDKN2A	3
NPM1	3
EEF1A1	3
HSPA7	3
RNH1	3
TUBB4	3
BCKDHA	3
AHCYL1	3
WDR77	3
RBBP4	3
EMD	3
SLC25A6	3
YWHAE	3
AIFM1	3
ANXA2	2
TIPRL	2
PPP2R2D	2
PPP2R2B	2
POLDIP2	2
EEF1A2	2
CKAP2	2
SDHB	2
RPS14	2
NDUFS1	2
ACTB	2
ACTBL2	2
BAG2	2
CDC23	2
NUP85	2
TXN	2
EIF4A1	2
PRDX4	2
AP3D1	2
CTPS	2
ACTA2	2
RPN1	2
CDC45L	2
DNA2	2
CtIP	1
FBXO30	1
FLNC	1
PSMD2	1
HK3	1
PRDX2	1
MDN1	1
GTF3C3	1
VPS52	1
MCM4	1
